# Supplementary material for: Occurrence of Macrophomina phaseolina on Chickpea in Italy: Pathogen Identification and Characterization
Source: Pathogens. 2022 Jul 27;11(8):842. doi: 10.3390/pathogens11080842 (PMC9415271; doi:10.3390/pathogens11080842)
Supplement: Supplementary file 1 [file pathogens-11-00842-s001.zip]

Archive with 3 entries (3 files):
- Macrophomina ITS sequences.pdf
- Macrophomina TEF sequences.pdf
- Supplementary figure 13-06-2022.pptx
